# Supplementary material for: Participation of Central Muscarinic Receptors on the Nervous Form of Chagas Disease in Mice Infected via Intracerebroventricular with Colombian Trypanosoma cruzi Strain
Source: Pathogens. 2021 Jan 25;10(2):121. doi: 10.3390/pathogens10020121 (PMC7922850; doi:10.3390/pathogens10020121)
Supplement: Supplementary file 1 [file pathogens-10-00121-s001.zip]

Archive with 3 entries (2 files):
- supplmentary/
- supplmentary/Figure S1.docx
- supplmentary/Figure S2.docx
